# Supplementary material for: Locomotor Exercise Enhances Supraspinal Control of Lower-Urinary-Tract Activity to Improve Micturition Function after Contusive Spinal-Cord Injury
Source: Cells. 2022 Apr 20;11(9):1398. doi: 10.3390/cells11091398 (PMC9104392; doi:10.3390/cells11091398)
Supplement: Supplementary file 1 [file cells-11-01398-s001.zip]

Archive with 1 entries (1 files):
- cells-1643271-SI.pdf
